# Supplementary material for: Plasticity in Gene Expression Patterns and CYPSF Gene Possibly Involved in the Etofenprox-Resistant Population of White-Backed Planthopper, Sogatella furcifera
Source: Int J Mol Sci. 2024 Dec 19;25(24):13605. doi: 10.3390/ijms252413605 (PMC11677642; doi:10.3390/ijms252413605)
Supplement: Supplementary file 1 [file ijms-25-13605-s001.zip]

Archive with 1 entries (1 files):
- ijms-3320915-supplementary.pdf
